# Supplementary material for: The Unconventional Role of ABHD17A in Increasing the S-Palmitoylation and Antiviral Activity of IFITM1 by Downregulating ABHD16A
Source: Biomolecules. 2025 Jul 11;15(7):992. doi: 10.3390/biom15070992 (PMC12292810; doi:10.3390/biom15070992)
Supplement: Supplementary file 1 [file biomolecules-15-00992-s001.zip]

Archive with 1 entries (1 files):
- biomolecules-3683916-supplementary.pdf
